# Supplementary material for: Genomes from uncultivated prokaryotes: a comparison of metagenome-assembled and single-amplified genomes
Source: Microbiome. 2018 Sep 28;6:173. doi: 10.1186/s40168-018-0550-0 (PMC6162917; doi:10.1186/s40168-018-0550-0)
Supplement: Supplementary file 1 — Table S1. Assembly statistics and taxonomy for all MAGs and SAGs. For MAGs, “Coverage within sample” indicates that coverage was calculated based on the sample from where it was assembled. (XLSX 14 kb) [file 40168_2018_550_MOESM1_ESM.xlsx]

## Sheet: Blad1
Samples	Taxonomy	No.Contigs	No.Bases	N50	N50_length	N90	N90_length	Coverage within sample	Contig Lengths
BACL1									min	median	mean	longest
120507-bin14	Bacteria;Proteobacteria;Gammaproteobacteria;Oceanospirillales;SAR86 clade	222	1482147	31	15137	128	2431	51.0273	1001	2972	6676	44484
120619-bin26	Bacteria;Proteobacteria;Gammaproteobacteria;Oceanospirillales;SAR86 clade	347	1539140	49	7726	229	1653	108.014	1002	2221	4435	44673
120813-bin36	Bacteria;Proteobacteria;Gammaproteobacteria;Oceanospirillales;SAR86 clade	263	1264266	45	7811	174	1887	19.2762	1004	2728	4808	48326
120820-bin45	Bacteria;Proteobacteria;Gammaproteobacteria;Oceanospirillales;SAR86 clade	213	1455539	25	16167	118	2482	36.9518	1005	2813	6833	101813
120823-bin87	Bacteria;Proteobacteria;Gammaproteobacteria;Oceanospirillales;SAR86 clade	256	1451966	33	11845	154	1881	54.4746	1006	2399	5671	63552
120828-bin5	Bacteria;Proteobacteria;Gammaproteobacteria;Oceanospirillales;SAR86 clade	130	1029940	33	9821	101	3906	16.8992	3008	5929	7924	37632
120920-bin57	Bacteria;Proteobacteria;Gammaproteobacteria;Oceanospirillales;SAR86 clade	511	1450272	132	3407	390	1422	124.452	1006	2218	2838	15860
120924-bin88	Bacteria;Proteobacteria;Gammaproteobacteria;Oceanospirillales;SAR86 clade	268	1314100	49	7789	181	2020	33.3493	1006	2842	4903	34925
121001-bin56	Bacteria;Proteobacteria;Gammaproteobacteria;Oceanospirillales;SAR86 clade	360	1509054	63	6913	247	1738	84.9572	1001	2485	4191	44083
121004-bin11	Bacteria;Proteobacteria;Gammaproteobacteria;Oceanospirillales;SAR86 clade	132	1030921	37	9505	103	3997	20.7353	3013	6371	7810	41685
121015-bin70	Bacteria;Proteobacteria;Gammaproteobacteria;Oceanospirillales;SAR86 clade	252	1495089	31	12018	149	2317	66.5976	1012	2718	5932	76342
121022-bin58	Bacteria;Proteobacteria;Gammaproteobacteria;Oceanospirillales;SAR86 clade	213	1435343	26	14675	118	2381	34.7693	1010	2799	6738	81376
121105-bin34	Bacteria;Proteobacteria;Gammaproteobacteria;Oceanospirillales;SAR86 clade	311	1306513	61	6401	215	1843	22.8948	1006	2702	4201	23147
121128-bin56	Bacteria;Proteobacteria;Gammaproteobacteria;Oceanospirillales;SAR86 clade	242	1469346	26	15638	136	2009	34.5055	1020	2360	6071	58634
BS0038H10	Bacteria;Proteobacteria;Gammaproteobacteria;Oceanospirillales;SAR86 clade	269	547073	22	7938	141	724	658.109	104	767	2033	25058
BACL7
120322-bin74	Bacteria;Bacteroidetes;Flavobacteriia;Flavobacteriales;Cryomorphaceae	77	1743356	12	49392	42	11419	27.1406	1070	13677	22640	136363
120910-bin2	Bacteria;Bacteroidetes;Flavobacteriia;Flavobacteriales;Cryomorphaceae	132	1746953	21	24058	76	5849	16.8745	1226	7172	13234	111480
121220-bin83	Bacteria;Bacteroidetes;Flavobacteriia;Flavobacteriales;Cryomorphaceae	60	1723929	13	49384	37	12858	24.3075	1208	21157	28732	122727
A11	Bacteria;Bacteroidetes;Flavobacteriia;Flavobacteriales;Cryomorphaceae;uncultured	585	1656754	20	22346	198	880	637.819	85	480	2832	95323
BACL10
120419-bin15	Bacteria;Proteobacteria;Alphaproteobacteria;Rhodobacterales;Rhodobacteraceae;Rhodobacter	765	2834045	134	5688	536	1492	26.2942	1002	2186	3704	35069
120910-bin24	Bacteria;Proteobacteria;Alphaproteobacteria;Rhodobacterales;Rhodobacteraceae;Rhodobacter	671	2763624	116	6842	452	1571	22.8793	1001	2345	4118	66984
121220-bin24	Bacteria;Proteobacteria;Alphaproteobacteria;Rhodobacterales;Rhodobacteraceae;Rhodobacter	796	2112289	196	3112	616	1336	15.6088	1002	1918	2653	14454
BS0038D5	Bacteria;Proteobacteria;Alphaproteobacteria;Rhodobacterales;Rhodobacteraceae	712	1732939	46	10506	317	790	371.439	90	681	2433	53290
BACL16
120322-bin99	Bacteria;Proteobacteria;Gammaproteobacteria;Alteromonadales;Alteromonadaceae;SAR92 clade	675	1997685	161	3643	511	1460	13.2794	1001	2153	2959	15563
120619-bin48	Bacteria;Proteobacteria;Gammaproteobacteria;Alteromonadales;Alteromonadaceae;SAR92 clade	101	2527476	13	55966	47	11566	26.5424	1010	9233	25024	181472
BS0038E9	Bacteria;Proteobacteria;Gammaproteobacteria;Alteromonadales;Alteromonadaceae;SAR92 clade	422	1153566	30	11295	192	792	387.248	148	712	2733	37282
BACL21
121220-bin10	Bacteria;Bacteroidetes;Flavobacteriia;Flavobacteriales;Flavobacteriaceae	109	1915951	21	28212	64	10000	21.6975	1168	12648	17577	88771
BS0038D11	Bacteria;Bacteroidetes;Flavobacteriia;Flavobacteriales;Flavobacteriaceae;uncultured	352	1637880	20	25516	112	1667	202.574	81	853	4653	95469
BS0038D2	Bacteria;Bacteroidetes;Flavobacteriia;Flavobacteriales;Flavobacteriaceae;uncultured	447	1023978	18	15651	211	641	101.005	103	604	2290	67936
BACL22
120619-bin32	Bacteria;Bacteroidetes;Flavobacteriia;Flavobacteriales;Flavobacteriaceae	520	2408986	103	6612	359	2177	14.2298	1006	3046	4632	27387
BS0038A11	Bacteria;Bacteroidetes;Flavobacteriia;Flavobacteriales;Flavobacteriaceae;Polaribacter	638	1334036	39	8477	294	760	404.481	72	664	2090	43103
BACL2
120507-bin38	Bacteria;Actionobacteria;acI	450	994061	108	2538	358	1133	113.533	1004	1522	2209	12379
120802-bin41	Bacteria;Actionobacteria;acI	311	1101056	64	5183	223	1510	22.7009	1004	2295	3540	25328
120813-bin23	Bacteria;Actionobacteria;acI	383	1156631	87	4095	286	1413	76.5097	1005	2073	3019	15310
120820-bin50	Bacteria;Actionobacteria;acI	457	1091054	104	2738	358	1206	85.0835	1001	1613	2387	18797
120920-bin34	Bacteria;Actionobacteria;acI	462	1139720	107	2795	360	1250	88.0254	1004	1688	2466	17905
121001-bin67	Bacteria;Actionobacteria;acI	433	1043961	107	2857	339	1231	86.4858	1002	1689	2410	14980
121220-bin52	Bacteria;Actionobacteria;acI	322	979010	77	3859	241	1492	16.286	1001	2155	3040	19722
BACL3
120507-bin80	Bacteria; Proteobacteria;Gammaproteobacteria;unclassified gammaprotebacteria;OMG group; OM182	787	2338460	186	3911	593	1404	13.7683	1003	2062	2971	19529
120531-bin86	Bacteria; Proteobacteria;Gammaproteobacteria;unclassified gammaprotebacteria;OMG group; OM183	749	2244757	184	3802	564	1458	13.784	1001	2208	3001	17070
120619-bin3	Bacteria; Proteobacteria;Gammaproteobacteria;unclassified gammaprotebacteria;OMG group; OM184	474	2648901	70	10134	290	2185	19.9242	1003	2675	4369	66229
120920-bin41	Bacteria; Proteobacteria;Gammaproteobacteria;unclassified gammaprotebacteria;OMG group; OM185	776	2191795	201	3497	592	1421	14.1383	1005	2161	2824	15303
120924-bin41	Bacteria; Proteobacteria;Gammaproteobacteria;unclassified gammaprotebacteria;OMG group; OM186	641	2308797	137	4672	464	1682	19.8925	1004	2436	3545	22276
121001-bin29	Bacteria; Proteobacteria;Gammaproteobacteria;unclassified gammaprotebacteria;OMG group; OM187	833	1655662	253	2134	681	1175	12.5084	1001	1599	1987	7478
BACL4
120507-bin0	Bacteria;Actionobacteria;acI	354	1219432	67	5310	253	1427	23.7809	1002	2114	3180	44053
120813-bin39	Bacteria;Actionobacteria;acI	307	594391	97	2106	252	1144	13.8531	1001	1655	1936	8507
120820-bin23	Bacteria;Actionobacteria;acI	252	1127841	45	6989	173	1858	18.2079	1025	2613	4475	52295
120920-bin74	Bacteria;Actionobacteria;acI	259	1080997	40	7155	174	1555	24.2863	1016	2084	3675	54245
121001-bin59	Bacteria;Actionobacteria;acI	269	1121384	47	6724	183	1631	21.4071	1005	2380	4168	44115
121022-bin9	Bacteria;Actionobacteria;acI	274	924837	57	4625	198	1517	14.4596	1002	2318	3412	19302
BACL5
120705-bin12	Bacteria;Proteobacteria;Alphaproteobacteria;SAR11	155	1056063	41	7115	125	3795	43.1742	1624	4862	6118	36274
120813-bin20	Bacteria;Proteobacteria;Alphaproteobacteria;SAR11	302	851154	77	3432	229	1356	21.8635	1004	2176	2819	14150
120820-bin39	Bacteria;Proteobacteria;Alphaproteobacteria;SAR11	228	1151850	38	8535	149	2067	32.4922	1012	2956	5051	39080
121015-bin10	Bacteria;Proteobacteria;Alphaproteobacteria;SAR11	323	1276172	59	5849	221	1545	64.9919	1008	2313	3687	39895
121128-bin54	Bacteria;Proteobacteria;Alphaproteobacteria;SAR11	272	1055524	56	5653	190	1728	22.6022	1001	2643	3880	19792
BACL6
120322-bin79	Bacteria;Actionobacteria;acIV	346	1753605	57	9429	216	1785	23.1217	1001	2608	4409	56609
120910-bin40	Bacteria;Actionobacteria;acIV	269	1688323	51	10573	172	2699	17.2616	1003	3841	5373	35216
120924-bin43	Bacteria;Actionobacteria;acIV	478	1542615	112	4063	358	1563	16.2373	1003	2323	3180	25288
121220-bin61	Bacteria;Actionobacteria;acIV	559	1205145	160	2397	450	1214	12.0266	1003	1665	2156	9691
BACL8
120419-bin8	Bacteria;Bacteroidetes;Flavobacteriia;Flavobacteriales;Flavobacteriaceae	522	1638910	121	3953	390	1478	12.6347	1002	2264	3106	20275
120531-bin13	Bacteria;Bacteroidetes;Flavobacteriia;Flavobacteriales;Flavobacteriaceae	208	2086531	24	22088	109	4301	36.9984	1013	4534	10031	120247
120619-bin41	Bacteria;Bacteroidetes;Flavobacteriia;Flavobacteriales;Flavobacteriaceae	658	1498937	183	2659	524	1241	11.4051	1001	1774	2278	11420
BACL9
120507-bin52	Bacteria;Verrucomicrobia;LD19	458	1601779	92	5174	328	1545	20.5233	1001	2248	3334	40179
120820-bin42	Bacteria;Verrucomicrobia;LD19	476	1406795	113	3743	358	1407	15.1656	1001	2161	2955	18216
120924-bin69	Bacteria;Verrucomicrobia;LD19	474	1485032	111	4003	352	1499	18.9202	1008	2295	3132	15584
BACL11
121001-bin54	Bacteria;Bacteroidetes;Flavobacteriia;Flavobacteriales;Cryomorphaceae	514	1208227	139	2723	406	1262	22.0276	1003	1784	2350	10223
121015-bin20	Bacteria;Bacteroidetes;Flavobacteriia;Flavobacteriales;Cryomorphaceae	475	1209326	124	2935	373	1341	17.8147	1002	1896	2545	16423
121128-bin16	Bacteria;Bacteroidetes;Flavobacteriia;Flavobacteriales;Cryomorphaceae	485	1159044	130	2654	383	1300	16.264	1001	1845	2390	12169
BACL12
120802-bin5	Bacteria;Bacteroidetes;Sphingobacteria;Sphingobacteriales	951	2473267	258	3081	739	1353	11.6396	1001	2068	2600	11646
120813-bin55	Bacteria;Bacteroidetes;Sphingobacteria;Sphingobacteriales	721	2799617	156	5133	521	1766	14.2519	1004	2647	3695	32481
BACL13
120910-bin56	Archaea;Thaumarchaeota;Nitrosopumilus	345	740497	100	2365	278	1194	15.7222	1002	1695	2146	12425
121220-bin23	Archaea;Thaumarchaeota;Nitrosopumilus	183	1270387	30	13618	111	2708	26.4015	1023	3289	5394	67392
BACL14
120910-bin43	Bacteria;Proteobacteria;Betaproteobacteria;OM43	336	1086213	80	3997	249	1528	15.11	1002	2462	3232	19547
120920-bin58	Bacteria;Proteobacteria;Betaproteobacteria;OM44	268	1280196	46	8793	168	1664	20.8296	1006	2424	4516	29068
BACL15
120619-bin91	Bacteria;Actionobacteria;acI	243	1214420	40	8106	161	2161	34.5183	1005	2981	4238	36531
120823-bin78	Bacteria;Actionobacteria;acI	374	1001092	97	3136	290	1366	13.6215	1003	2047	2676	10584
BACL17
120823-bin42	Bacteria;Actionobacteria;acIV	255	1352430	53	8060	175	2443	22.5911	1022	3618	4797	32953
120924-bin0	Bacteria;Actionobacteria;acIV	451	1543409	98	4860	326	1492	19.9596	1003	2332	3278	32222
BACL18
120507-bin74	Bacteria;Bacteroidetes;Flavobacteriia;Flavobacteriales;Cryomorphaceae	500	1181071	137	2626	397	1285	12.7769	1008	1828	2362	15603
120924-bin36	Bacteria;Bacteroidetes;Flavobacteriia;Flavobacteriales;Cryomorphaceae	455	1459716	106	4033	339	1526	23.184	1005	2364	3208	19136
BACL19
120924-bin39	Bacteria;Actionobacteria;acIV	496	1258466	124	2981	386	1312	20.3494	1002	1862	2499	21420
BACL20
120920-bin64	Bacteria;Proteobacteria;Alphaproteobacteria;SAR11	510	1143837	135	2586	407	1186	43.9704	1001	1663	2242	12816
BACL23
120924-bin60	Bacteria;Bacteroidetes;Flavobacteriia;Flavobacteriales;Cryomorphaceae	324	1727489	67	7321	219	2483	38.6916	1016	3842	4775	36814
BACL24
120322-bin51	Bacteria;Verrucomicrobia;Opitutaceae	567	2980252	66	11906	339	1745	28.7672	1001	2022	3727	57853
BACL25
120322-bin65	Bacteria;Actionobacteria;Luna	160	1262816	35	10273	116	3731	18.596	1050	5288	6562	44217
BACL26
121220-bin70	Bacteria;Proteobacteria;Gammaproteobacteria;Alteromonadales;Alteromonadaceae;SAR92 clade	743	1907425	199	2986	580	1359	17.0307	1001	1951	2542	20803
BACL27
120823-bin4	Bacteria;Actionobacteria;acIV	658	1672064	152	2954	510	1263	37.0611	1001	1758	2444	27311
BACL28
120531-bin53	Bacteria;Actionobacteria;Luna	307	1121591	72	4744	224	1688	14.8632	1015	2826	3653	19072
BACL29
121220-bin8	Bacteria;Bacteroidetes;Flavobacteriia;Flavobacteriales;Flavobacteriaceae	518	1480518	136	3426	397	1466	11.0024	1002	2266	2858	14929
BACL30
120619-bin27	Bacteria;Cyanobacteria;Cyanobium	570	1813814	130	4363	421	1405	24.4615	1001	2264	3151	20340
BS0038A2	Bacteria;Proteobacteria;Alphaproteobacteria;Rhodobacterales	91	206404	5	9492	37	696		105	583	2268	31779
BS0038A8	Bacteria;Bacteroidetes;Flavobacteriia	112	180211	9	6541	61	616		104	734	1609	15225
BS0038B3	Bacteria;Proteobacteria;Alphaproteobacteria;Rhodobacterales;Rhodobacteraceae	80	228491	6	9025	34	1299		106	765	2856	33259
BS0038B8	Bacteria;Bacteroidetes;Flavobacteriia;Flavobacteriales;Flavobacteriaceae;Flavobacterium	576	1882945	34	16867	214	1036		74	738	3269	96201
BS0038C4	Bacteria;Actinobacteria;Acidimicrobiia;Acidimicrobiales;Acidimicrobiaceae;uncultured	205	142972	13	2877	84	362		51	116	697	10656
BS0038D9	Bacteria;Bacteroidetes;Sphingobacteriia;Sphingobacteriales;NS11-12 marine group	324	2153034	17	44892	77	3011		111	859	6645	107141
BS0038F3	Bacteria;Verrucomicrobia;Opitutae;Puniceicoccales;Puniceicoccaceae;Lentimonas	258	441553	21	6263	140	551		84	606	1711	19996
BS0038G8	Bacteria;Cyanobacteria;Cyanobacteria;SubsectionI;FamilyI;Synechococcus	349	572951	26	4470	193	535		63	595	1641	28495
BS0038H5	Bacteria;Proteobacteria;Alphaproteobacteria;Rickettsiales;Rickettsiales Incertae Sedis;Candidatus Captivus;	243	337309	22	2909	142	516		82	606	1388	22152
