# Supplementary material for: Genomes from uncultivated prokaryotes: a comparison of metagenome-assembled and single-amplified genomes
Source: Microbiome. 2018 Sep 28;6:173. doi: 10.1186/s40168-018-0550-0 (PMC6162917; doi:10.1186/s40168-018-0550-0)
Supplement: Supplementary file 4 — Table S2. Summary statistics as given by Anvi’o for all MAGs and SAGs found by both approaches. (XLSX 23 kb) [file 40168_2018_550_MOESM4_ESM.xlsx]

## Sheet: samples-information.tsv
Samples	Total length (bp)	Completness (%)	Redundancy (%)	GC content (%)	Number of genes	Average gene length	Number of genes per kb
BACL1
BS0038H10	547073	30.2	0.7	39.7	773	665.6	1.41
120507_bin14	1482147	94.2	2.2	39.9	1620	870.1	1.09
120619_bin26	1539140	92.8	0.7	39.9	1763	829.3	1.14
120813_bin36	1264266	92.0	1.4	40.1	1442	842.7	1.14
120820_bin45	1455539	92.8	0.7	39.9	1606	861.1	1.10
120823_bin87	1451966	93.5	2.2	40.0	1638	846.0	1.13
120828_bin5	1029940	85.6	0.7	40.1	1144	864.6	1.11
120920_bin57	1450272	86.3	4.3	39.9	1776	780.3	1.22
120924_bin88	1314100	91.3	0.7	40.2	1484	845.6	1.13
121001_bin56	1509054	87.0	4.3	40.0	1752	821.2	1.16
121004_bin11	1030921	78.4	0.0	40.3	1099	906.3	1.06
121015_bin70	1495089	92.8	0.0	40.0	1672	851.9	1.12
121022_bin58	1435343	93.5	0.7	40.0	1571	865.3	1.09
121105_bin34	1306513	94.2	4.3	40.3	1517	823.5	1.16
121128_bin56	1469346	94.2	4.3	40.0	1626	863.2	1.11
BACL7
A11	1656754	68.3	7.9	47.7	1912	793.2	1.15
120322_bin74	1743356	97.8	0.0	49.0	1572	1060.1	1.30
120910_bin2	1746953	97.1	0.7	49.0	1620	1030.6	1.32
121220_bin83	1723929	95.7	0.0	49.0	1542	1070.8	1.29
BACL10
BS0038D5	1732939	39.6	0.7	48.2	2262	665.6	1.30
120419_bin15	2834045	96.4	2.8	50.5	3209	794.3	1.13
120910_bin24	2763624	95.7	1.4	50.5	3065	814.0	1.11
121220_bin24	2112289	84.9	1.4	50.5	2512	763.6	1.19
BACL16
BS0038E9	1153566	41.7	1.4	50.6	1380	743.5	1.20
120322_bin99	1997685	92.1	1.4	51.6	2256	813.2	1.13
120619_bin48	2527476	99.3	0.7	51.1	2372	961.5	1.34
BACL21
BS0038D11	1637880	74.8	2.1	43.0	1785	842.5	1.10
BS0038D2	1023978	37.4	2.1	43.2	1275	737.9	1.24
121220_bin10	1915951	97.8	0.7	44.1	1784	1002.2	0.93
BACL22
BS0038A11	1334036	33.8	2.8	32.4	1703	703.6	1.28
120619_bin32	2408986	97.1	3.6	32.1	2378	922.1	0.98
