# Supplementary material for: Genomes from uncultivated prokaryotes: a comparison of metagenome-assembled and single-amplified genomes
Source: Microbiome. 2018 Sep 28;6:173. doi: 10.1186/s40168-018-0550-0 (PMC6162917; doi:10.1186/s40168-018-0550-0)
Supplement: Supplementary file 13 — Table S4. Statistics for chimeric SAG reads mapping against metagenome contigs. (XLSX 14 kb) [file 40168_2018_550_MOESM13_ESM.xlsx]

## Sheet: Blad1
			SAG Reads identified as chimeras from mapping against contigs
						Mapping against							Mapping stats for all contigs, fraction of identified chimeric reads
	Reference	SAG Reads Total	Total	Fraction of all reads(%)		Short (<1kb) contigs	(%)	Long (>1kb) contigs	(%)	MAG contigs	(%)		soft clipped	not soft clipped	overlapping edge	not overlapping edge	overlapping edge and soft clipped	mapped	not mapped
SAG
BACL1	120507	1496392	37574	2.51		4580	12.19	4	0.01	29945	79.7		33835	3739	1648	35926	1614	37086	488
BS0038H10	120619	1496392	37574	2.51		5112	13.61	159	0.42	29673	78.97		34413	3161	2683	34891	2639	37545	29
	120813	1496392	37574	2.51		2180	5.8	84	0.22	30603	81.45		32866	4708	1820	35754	1802	35893	1681
	120820	1496392	37574	2.51		4995	13.29	9	0.02	29453	78.39		34397	3177	3273	34301	3236	37036	538
	120823	1496392	37574	2.51		3370	8.97	7	0.02	30935	82.33		33352	4222	1127	36447	1081	37069	505
	120828	1496392	37574	2.51		3069	8.17	3103	8.26	27191	72.37		32773	4801	1866	35708	1818	36254	1320
	120920	1496392	37574	2.51		8472	22.55	40	0.11	26636	70.89		34701	2873	4175	33399	4084	37550	24
	120924	1496392	37574	2.51		5783	15.39	2	0.01	28452	75.72		34221	3353	3247	34327	3226	36880	694
	121001	1496392	37574	2.51		5885	15.66	32	0.09	28542	75.96		33331	4243	3009	34565	2965	36990	584
	121004	1496392	37574	2.51		3474	9.25	4409	11.73	26228	69.8		32929	4645	2075	35499	2010	36954	620
	121015	1496392	37574	2.51		3173	8.44	3	0.01	31195	83.02		32912	4662	1233	36341	1201	37131	443
	121022	1496392	37574	2.51		3492	9.29	1	0	30663	81.61		33063	4511	1316	36258	1278	36982	592
	121105	1496392	37574	2.51		5129	13.65	25	0.07	28901	76.92		33837	3737	2711	34863	2690	36801	773
	121128	1496392	37574	2.51		4247	11.3	7	0.02	30025	79.91		33897	3677	1597	35977	1581	37041	533
BACL7	120322	4265592	56692	1.33		2491	4.39	283	0.5	52631	92.84		55156	1536	1042	55650	1040	55950	742
A11	120910	4265592	56692	1.33		763	1.35	1783	3.15	52885	93.28		54963	1729	964	55728	953	56005	687
	121220	4265592	56692	1.33		1340	2.36	2570	4.53	52294	92.24		55769	923	919	55773	916	56567	125
BACL10	120419	2778624	40089	1.44		9171	22.88	769	1.92	29124	72.65		38970	1119	4041	36048	4000	39858	231
BS0038D5	120910	2778624	40089	1.44		9059	22.6	298	0.74	29819	74.38		38808	1281	3802	36287	3792	39881	208
	121220	2778624	40089	1.44		10495	26.18	1043	2.6	25446	63.47		37289	2800	3953	36136	3944	37844	2245
BACL16	120322	1910366	33184	1.74		5995	18.07	1481	4.46	25243	76.07		32738	446	3001	30183	2999	33015	169
BS0038E9	120619	1910366	33184	1.74		588	1.77	1006	3.03	30785	92.77		32103	1081	353	32831	352	32871	313
BACL21
BS0038D11	121220	1387728	26853	1.94		1331	4.96	462	1.72	25060	93.32		26853	0	762	26091	762	26853	0
BS0038D2	121220	462514	6855	1.48		141	2.06	142	2.07	6572	95.87		6855	0	75	6780	75	6855	0
BACL22
BS0038A11	120619	2258996	35919	1.59		3229	8.99	65	0.18	32625	90.83		35919	0	1813	34106	1813	35919	0
			Average per SAG:	1.72
