# Supplementary material for: Genomes from uncultivated prokaryotes: a comparison of metagenome-assembled and single-amplified genomes
Source: Microbiome. 2018 Sep 28;6:173. doi: 10.1186/s40168-018-0550-0 (PMC6162917; doi:10.1186/s40168-018-0550-0)
Supplement: Supplementary file 14 — Table S5. Statistics for chimeric SAG reads and other SAG reads mapping against SAG contigs. (XLSX 11 kb) [file 40168_2018_550_MOESM14_ESM.xlsx]

## Sheet: Blad1
BACL	Reads sample	SAG reads total	category	Nr reads	% of total	Soft clipped (> 20 bases) (%)	Overlapping Edge (%)	Overlapping Edge AND soft clipped (% of soft clipped)	soft clipped	not soft clipped	overlapping edge	not overlapping edge	overlapping edge and soft clipped	mapped	not mapped
BACL1	BS0038H10	1496392	chimeric_reads	37574	2.51	91.6	10	10.74	34419	3155	3758	33816	3695	37556	18
			other_reads	1458818	97.49	11.61	3.65	27.31	169391	1289427	53233	1405585	46255	1458462	356
BACL7	A11	4265592	chimeric_reads	56692	1.33	98.04	4.57	4.62	55581	1111	2590	54102	2567	56682	10
			other_reads	4208900	98.67	12.28	2.09	16.28	516848	3692052	88164	4120736	84139	4205599	3301
BACL10	BS0038D5	2778624	chimeric_reads	40089	1.44	94.98	12.65	12.92	38076	2013	5070	35019	4921	40067	22
			other_reads	2738535	98.56	10.3	3.66	30.68	282059	2456476	100191	2638344	86540	2737534	1001
BACL16	BS0038E9	1910366	chimeric_reads	33184	1.74	96.95	2.87	2.85	32173	1011	951	32233	917	33160	24
			other_reads	1877182	98.26	5.15	1.33	22.14	96611	1780571	24945	1852237	21389	1876325	857
BACL21	BS0038D11	1387728	chimeric_reads	26853	1.94	99.26	3.7	3.69	26654	199	993	25860	984	26837	16
			other_reads	1360875	98.06	5.54	1.34	20.78	75341	1285534	18254	1342621	15655	1360418	457
BACL21	BS0038D2	462514	chimeric_reads	6855	1.48	99.21	2.2	2.22	6801	54	151	6704	151	6836	19
			other_reads	455659	98.52	2.66	0.63	19.53	12137	443522	2859	452800	2370	453648	2011
BACL22	BS0038A11	2258996	chimeric_reads	35919	1.59	97.98	8.29	8.27	35194	725	2977	32942	2910	35902	17
			other_reads	2223077	98.41	12.89	4.12	27.68	286483	1936594	91694	2131383	79289	2222435	642
				Average chimeric:	1.72	96.86	6.33	6.47
				Average other:	98.28	8.63	2.4	23.49
